# Supplementary material for: Resistant Maltodextrin Intake Reduces Virulent Metabolites in the Gut Environment: A Randomized Control Study in a Japanese Cohort
Source: Front Microbiol. 2022 May 4;13:644146. doi: 10.3389/fmicb.2022.644146 (PMC9116438; doi:10.3389/fmicb.2022.644146)
Supplement: Supplementary file 1 [file Data_Sheet_1.xlsx]

## Sheet: Table S1
	item name	p_group	q_group	p_tp	q_tp
Clinical test	Blood glucose(iAUC)	0.0154261	0.120707	0.030908	0.0679976
	Blood glucose(AUC)	0.0219468	0.120707	0.0608927	0.111637
	Insulin(AUC)	0.101707	0.363263	0.0170587	0.0625486
	Insulin(iAUC)	0.132096	0.363263	0.0124356	0.0625486
	TNFα	0.274997	0.604993	0.0277078	0.0679976
	Fasting blood insulin	0.336678	0.617242	0.477645	0.583788
	HbA1c	0.644185	0.708604	0.0046459	0.0511049
Microbiome (listed only p_group < 0.05)	[Ruminococcus]_gauvreauii_group	0.00515826	0.21801	0.000987097	0.0734712
	Bifidobacterium	0.0136568	0.21801	0.00261078	0.0734712
	Fusicatenibacter	0.0144875	0.21801	0.00759822	0.0987769
	Bacteroides	0.019547	0.21801	0.00451405	0.0734712
	Anaerotruncus	0.0305189	0.21801	0.0267259	0.297803
	Parabacteroides	0.030745	0.21801	0.00314293	0.0734712
Metabolite (listed only p_group < 0.05)	4-Oxovaleric acid	0.00558214	0.962907	0.0230957	0.693797
	Terephthalic acid	0.00827993	0.962907	0.00538567	0.693797
	Benzoic acid	0.0113531	0.962907	0.0258429	0.693797
	7-Methylguanine	0.030745	0.962907	0.0408881	0.709409
	Thymidine	0.030745	0.962907	0.00640649	0.693797
	Glycerol	0.0381658	0.962907	0.0170587	0.693797
	trans-Glutaconic acid	0.0469488	0.962907	0.0330469	0.709409

## Sheet: Table S2
direct	name	Compared to RMD not increase/decrease group
		num of responders (RMD group)	pvalue	qvalue (FDR BH method)
decrease	Tryptamine	7	0.000794636	0.0729044
decrease	Trimethylamine	7	0.00132132	0.0729044
decrease	1H-Imidazole-4-propionic acid	8	0.00146006	0.0729044
decrease	Carnosine	6	0.0014709	0.0729044
decrease	3-Amino-2-piperidone	8	0.00153832	0.0729044
decrease	p-Aminobenzoic acid	5	0.00156186	0.0729044
decrease	Indole-3-acetic acid	6	0.00162535	0.0729044
decrease	N2-Acetylaminoadipic acid	6	0.00265403	0.0729044
increase	N2-Acetylaminoadipic acid	9	0.00265403	0.0729044
decrease	Cytidine	5	0.00279938	0.0729044
decrease	Gly-Gly	6	0.00350806	0.0729044
decrease	Serotonin	6	0.00350806	0.0729044
decrease	3-Hydroxypropionic acid	5	0.00387103	0.0729044
increase	3-Hydroxypropionic acid	10	0.00387103	0.0729044
decrease	2-Hydroxyisobutyric acid	5	0.00396763	0.0729044
decrease	Prostaglandin E2	7	0.00414767	0.0729044
decrease	Timolol	9	0.00479754	0.0729044
decrease	Desthiobiotin	8	0.00497285	0.0729044
decrease	Threonic acid	6	0.00557169	0.0729044
increase	Threonic acid	9	0.00557169	0.0729044
decrease	S-Methylcysteine	8	0.00561421	0.0729044
decrease	Taurocholic acid	10	0.00581313	0.0729044
increase	Shikimic acid	5	0.0058571	0.0729044
decrease	Shikimic acid	10	0.0058571	0.0729044
decrease	3-Phenylpropionic acid	7	0.00653616	0.0729044
decrease	Anserine_divalent	7	0.00653616	0.0729044
decrease	Ser	7	0.00653616	0.0729044
increase	3-Phenylpropionic acid	8	0.00653616	0.0729044
increase	Anserine_divalent	8	0.00653616	0.0729044
increase	Ser	8	0.00653616	0.0729044
decrease	Gly-Leu	6	0.00692752	0.0729044
decrease	6-Hydroxynicotinic acid	7	0.00800994	0.0729044
decrease	Hypoxanthine	5	0.00845842	0.0729044
increase	Hypoxanthine	10	0.00845842	0.0729044
decrease	Pimelic acid	7	0.00860315	0.0729044
decrease	Mevalonic acid	6	0.00887332	0.0729044
decrease	Decanoic acid	7	0.00915538	0.0729044
increase	Decanoic acid	8	0.00915538	0.0729044
increase	Adipic acid	7	0.0092178	0.0729044
decrease	His	7	0.0092178	0.0729044
increase	N-Acetylmethionine	7	0.0092178	0.0729044
decrease	Adipic acid	8	0.0092178	0.0729044
increase	His	8	0.0092178	0.0729044
decrease	N-Acetylmethionine	8	0.0092178	0.0729044
decrease	3-Aminobutyric acid	9	0.0109938	0.0740958
decrease	Gly-Asp	9	0.0109938	0.0740958
decrease	Myristoleic acid	8	0.0112833	0.0740958
decrease	Homovanillic acid	5	0.0119719	0.0740958
decrease	Creatine	5	0.0120483	0.0740958
decrease	Thr	5	0.0120483	0.0740958
increase	Thr	10	0.0120483	0.0740958
increase	3-(4-Hydroxyphenyl)propionic acid	7	0.0128413	0.0740958
decrease	3-(4-Hydroxyphenyl)propionic acid	8	0.0128413	0.0740958
increase	Indole-3-acetic acid	8	0.0141957	0.0740958
increase	1H-Imidazole-4-propionic acid	6	0.0156943	0.0740958
decrease	N1,N8-Diacetylspermidine	6	0.0156943	0.0740958
decrease	Quinic acid	6	0.0156943	0.0740958
increase	Sarcosine	6	0.0156943	0.0740958
increase	Quinic acid	9	0.0156943	0.0740958
decrease	Sarcosine	9	0.0156943	0.0740958
decrease	SDMA	5	0.0159584	0.0740958
decrease	Mannosamine	10	0.0165377	0.0740958
decrease	3-Aminoisobutyric acid	8	0.016671	0.0740958
increase	Diethanolamine	5	0.0169287	0.0740958
decrease	Met	5	0.0169287	0.0740958
decrease	Uridine	5	0.0169287	0.0740958
decrease	Diethanolamine	10	0.0169287	0.0740958
increase	Met	10	0.0169287	0.0740958
increase	Uridine	10	0.0169287	0.0740958
decrease	Undecanoic acid	7	0.0172689	0.0740958
decrease	Alloisoleucine	8	0.0172689	0.0740958
decrease	Piperidine	7	0.0175711	0.0740958
increase	Piperidine	8	0.0175711	0.0740958
decrease	Adenine	7	0.0176723	0.0740958
increase	Asp	7	0.0176723	0.0740958
increase	Carboxymethyllysine	7	0.0176723	0.0740958
increase	Isoglutamic acid	7	0.0176723	0.0740958
decrease	Lactic acid	7	0.0176723	0.0740958
increase	Adenine	8	0.0176723	0.0740958
decrease	Asp	8	0.0176723	0.0740958
decrease	Carboxymethyllysine	8	0.0176723	0.0740958
decrease	Isoglutamic acid	8	0.0176723	0.0740958
increase	Lactic acid	8	0.0176723	0.0740958
decrease	Tetrahydrouridine	5	0.021035	0.0760148
increase	Timolol	5	0.021035	0.0760148
decrease	Xanthosine	6	0.0214396	0.0760148
decrease	Gluconic acid	6	0.0215515	0.0760148
decrease	Heptanoic acid	6	0.0215563	0.0760148
increase	Spermidine	6	0.0215563	0.0760148
decrease	Thymine	6	0.0215563	0.0760148
increase	β-Ala	6	0.0215563	0.0760148
increase	Heptanoic acid	9	0.0215563	0.0760148
decrease	Spermidine	9	0.0215563	0.0760148
increase	Thymine	9	0.0215563	0.0760148
decrease	β-Ala	9	0.0215563	0.0760148
increase	11-Aminoundecanoic acid	5	0.023465	0.0760148
decrease	11-Aminoundecanoic acid	10	0.023465	0.0760148
decrease	2,5-Dihydroxybenzoic acid	7	0.0235256	0.0760148
decrease	Stachydrine	7	0.0239018	0.0760148
increase	Stachydrine	8	0.0239018	0.0760148
decrease	2-Hydroxy-4-methylvaleric acid	7	0.0240277	0.0760148
increase	Butyric acid	7	0.0240277	0.0760148
decrease	Lauric acid	7	0.0240277	0.0760148
increase	N6,N6,N6-Trimethyllysine	7	0.0240277	0.0760148
decrease	Pyridoxal	7	0.0240277	0.0760148
increase	2-Hydroxy-4-methylvaleric acid	8	0.0240277	0.0760148
decrease	Butyric acid	8	0.0240277	0.0760148
increase	Lauric acid	8	0.0240277	0.0760148
decrease	N6,N6,N6-Trimethyllysine	8	0.0240277	0.0760148
increase	Pyridoxal	8	0.0240277	0.0760148
increase	3-Amino-2-piperidone	5	0.0268567	0.083967
decrease	Riboflavin	7	0.0270239	0.083967
increase	Urocanic acid	6	0.0290951	0.087754
decrease	Urocanic acid	9	0.0290951	0.087754
decrease	Methoxamine	5	0.0305642	0.087754
decrease	N2-Succinylornithine	7	0.0316624	0.087754
increase	2-Methylserine	5	0.0319353	0.087754
decrease	2-Methylserine	10	0.0319353	0.087754
decrease	5'-Deoxy-5'-methylthioadenosine	7	0.0322773	0.087754
increase	5-Aminovaleric acid	7	0.0322773	0.087754
increase	5-Hydroxylysine	7	0.0322773	0.087754
decrease	Ile	7	0.0322773	0.087754
decrease	γ-Butyrobetaine	7	0.0322773	0.087754
increase	5'-Deoxy-5'-methylthioadenosine	8	0.0322773	0.087754
decrease	5-Aminovaleric acid	8	0.0322773	0.087754
decrease	5-Hydroxylysine	8	0.0322773	0.087754
increase	Ile	8	0.0322773	0.087754
increase	γ-Butyrobetaine	8	0.0322773	0.087754
decrease	Argininosuccinic acid	6	0.0357077	0.0955868
decrease	Taurine	6	0.0357077	0.0955868
increase	5-Aminoindole	6	0.0391702	0.101124
decrease	5-Aminoindole	9	0.0391702	0.101124
increase	Ser-Glu	7	0.0421027	0.101124
decrease	Ser-Glu	8	0.0421027	0.101124
decrease	Sinapic acid	8	0.0426581	0.101124
decrease	Carnitine	7	0.0428436	0.101124
increase	Gly	7	0.0428436	0.101124
decrease	Hexanoic acid	7	0.0428436	0.101124
increase	Leu	7	0.0428436	0.101124
increase	Carnitine	8	0.0428436	0.101124
decrease	Gly	8	0.0428436	0.101124
increase	Hexanoic acid	8	0.0428436	0.101124
decrease	Leu	8	0.0428436	0.101124
increase	5-Oxoproline	5	0.0432975	0.101124
decrease	Adenosine	5	0.0432975	0.101124
increase	N-Acetylornithine	5	0.0432975	0.101124
decrease	5-Oxoproline	10	0.0432975	0.101124
increase	Adenosine	10	0.0432975	0.101124
decrease	N-Acetylornithine	10	0.0432975	0.101124
increase	2-Hydroxyisobutyric acid	9	0.0449352	0.10425
decrease	2-Hydroxybutyric acid	6	0.0476781	0.109881

## Sheet: Table S3
	test(1) p-value(Wilcoxon rank sum test)	test(1) q-value(FDR with BH-method)	test(2) p-value(Wilcoxon signed-rank test)	test(2) q-value(FDR with BH-method)
Thr-Asp	0.00259	0.087233	0.01796	0.55298
Glu-Glu	0.006346	0.087233	0.01729	0.55298
Gly	0.006536	0.087233	0.01729	0.55298
N-Acetylornithine	0.024028	0.136682	0.025062	0.55298
1H-Imidazole-4-propionic acid	0.00146	0.087233	0.011719	0.55298
Ile	0.024028	0.136682	0.035692	0.55298
Trimethylamine	0.016671	0.135646	0.035692	0.55298
Arg-Glu	0.001538	0.087233	0.04995	0.55298

## Sheet: Table S4
	test(1) p-value(Wilcoxon rank sum test)	test(1) q-value(FDR with BH-method)	test(2) p-value(Wilcoxon signed-rank test)	test(2) q-value(FDR with BH-method)
Ruminiclostridium_5	0.024028	0.799803	0.027708	0.614046
Desulfovibrio	0.015694	0.799803	0.027708	0.614046
Thr-Asp	0.003889	0.131674	0.027708	0.6761
Isopropanolamine	0.023902	0.181252	0.01796	0.6761
Paraxanthine	0.028044	0.196495	0.043114	0.6761
Gly	0.024028	0.181252	0.01796	0.6761
Choline	0.017672	0.180361	0.01796	0.6761
Ser-Glu	0.00306	0.131674	0.027992	0.6761
1H-Imidazole-4-propionic acid	0.012841	0.165034	0.027992	0.6761
Sarcosine	0.002164	0.131674	0.01796	0.6761
S-Adenosylmethionine	0.009155	0.133274	0.027992	0.6761
S-Methylcysteine	0.03917	0.225253	0.027708	0.6761
Trimethylamine	0.001321	0.131674	0.01796	0.6761
Arg-Glu	0.016827	0.180361	0.046399	0.6761

## Sheet: Table S5
	Spearman r	p-value (test for non-correlation)	q-value (FDR with BH-method)
Escherichia-Shigella	0.486819	0.00636948	0.0828032
Allisonella	0.420771	0.0205913	0.16121
[Ruminococcus]_gnavus_group	0.409217	0.0247366	0.16121
Tyzzerella_4	0.409049	0.0248016	0.16121
uncultured Lachnospiraceae	0.396394	0.0301124	0.178656
Collinsella	0.387628	0.0343062	0.178656
Desulfovibrio	0.364898	0.0474048	0.217504
Ruminococcaceae_UCG-013	-0.369488	0.0444818	0.216849
Phascolarctobacterium	-0.387528	0.0343569	0.178656
Anaerostipes	-0.41994	0.020869	0.16121
Faecalibacterium	-0.424566	0.0193617	0.16121
Ruminococcus_1	-0.425565	0.0190483	0.16121
Ruminococcaceae_UCG-005	-0.491439	0.00581677	0.0828032
Lachnospiraceae_NK4A136_group	-0.552055	0.00156242	0.0304673
uncultured Ruminococcaceae	-0.600645	0.00044896	0.0116729
Christensenellaceae_R-7_group	-0.626415	0.00021287	0.00830188
Ruminococcaceae_UCG-002	-0.680695	3.4816e-05	0.00271569

## Sheet: Table S6
	Spearman r	p-value (test for non-correlation)	q-value (FDR with BH-method)
Allisonella	0.664204	6.2708e-05	0.00489121
Desulfovibrio	0.503735	0.00454048	0.142944
Prevotellaceae_NK3B31_group	0.494277	0.00549783	0.142944
Ruminococcus_2	0.460758	0.010395	0.152315
Clostridium_sensu_stricto_1	0.452085	0.0121375	0.152315
Megasphaera	0.385283	0.0355045	0.329419
Escherichia-Shigella	0.375753	0.0407263	0.329419
uncultured Lachnospiraceae	0.36405	0.047961	0.329419
Ruminococcaceae_UCG-005	-0.365694	0.0468869	0.329419
Christensenellaceae_R-7_group	-0.445284	0.0136693	0.152315
Ruminococcaceae_UCG-002	-0.461642	0.0102298	0.152315

## Sheet: Table S7
Group	Subject ID	Gender	Age	Test Period
A	01	F	57	I
	02	M	62	I
	03	M	63	I
	05	M	47	I
	06	F	51	I
	08	F	56	I
	14	M	58	I
	15	M	59	I
	16	M	61	I
	17	M	57	I
	20	F	53	I
	24	F	48	II
	26	M	58	II
	33	F	51	III
	36	M	51	III
B	4	M	57	I
	7	M	53	I
	9	M	63	I
	11	M	58	I
	12	F	55	I
	19	M	41	I
	21	F	60	I
	22	M	54	I
	23	F	59	II
	27	F	55	II
	30	M	61	II
	34	M	56	III
	35	M	58	III
	37	M	48	III

## Sheet: Table S8
inclusion criteria	(1) Males and females aged 20 and older.
	(2) Subjects whose HbA1c levels are equal to or higher than 6.0%.
	(3) Subjects who receive explanation for this study and voluntary give written informed consent.
exclusion criteria	(1) Subjects who are diagnosed as diabetes and receiving treatment.
	(2) Subjects who constantly take oral medicines, functional foods and/or supplements that have a possibility to affect the test results.
	(3) Females who are pregnant or lactating, and females who have possibility of pregnancy.
	(4) Subjects who donated blood and/or blood components more than 200 mL within 4 weeks prior to the test.
	(5) Males who donated blood and/or blood components more than 400 ml within 12 weeks prior to the test.
	(6) Females who donated blood and/or blood components more than 400 ml within 16 weeks prior to the test.
	(7) Males who were collected blood and blood components more than 1200 ml within 12 months prior to the test when planned blood sampling amount of this test is added.
	(8) Females who were collected blood and blood components more than 800 ml within 12 months prior to the test when planned blood sampling amount of this test is added.
	(9) Subjects who are participating in other clinical tests, and/or subjects who participated in other clinical tests within 4 weeks prior to the test.
	(10) Subjects who consume excessive amount of alcohol or smoke heavily (more than 21 cigarettes a day).
	(11) Subjects who have extremely irregular dining habits, and/or subjects who work midnight or irregular shifts.
	(12) Subjects who falls under any of the following criteria.
	(a) Subjects who have heart disease, liver disease, or kidney disease (including the complication of other diseases).
	(b) Subjects who have medical history of cardiovascular diseases.
	(c) Subjects who are allergic to the test foods.
	(13) Subjects who are judged as unsuitable for this study by principal investigator or sub-investigator.

## Sheet: Table S9
Section/Topic	Item No	Checklist item	Reported on page No
Title and abstract
	1a	Identification as a randomised trial in the title	Title
	1b	Structured summary of trial design, methods, results, and conclusions (for specific guidance see CONSORT for abstracts)	Abstract
Introduction
Background and objectives	2a	Scientific background and explanation of rationale	Introduction
	2b	Specific objectives or hypotheses	Introduction
Methods
Trial design	3a	Description of trial design (such as parallel, factorial) including allocation ratio	Methods
	3b	Important changes to methods after trial commencement (such as eligibility criteria), with reasons	None
Participants	4a	Eligibility criteria for participants	Methods
	4b	Settings and locations where the data were collected	Data Availability
Interventions	5	The interventions for each group with sufficient details to allow replication, including how and when they were actually administered	Methods
Outcomes	6a	Completely defined pre-specified primary and secondary outcome measures, including how and when they were assessed	Methods
	6b	Any changes to trial outcomes after the trial commenced, with reasons	None
Sample size	7a	How sample size was determined	None
	7b	When applicable, explanation of any interim analyses and stopping guidelines	None
Randomisation:
Sequence generation	8a	Method used to generate the random allocation sequence	Methods
	8b	Type of randomisation; details of any restriction (such as blocking and block size)	Methods
Allocation concealment mechanism	9	Mechanism used to implement the random allocation sequence (such as sequentially numbered containers), describing any steps taken to conceal the sequence until interventions were assigned	Methods
Implementation	10	Who generated the random allocation sequence, who enrolled participants, and who assigned participants to interventions	Methods
Blinding	11a	If done, who was blinded after assignment to interventions (for example, participants, care providers, those assessing outcomes) and how	Methods
	11b	If relevant, description of the similarity of interventions	Methods
Statistical methods	12a	Statistical methods used to compare groups for primary and secondary outcomes	Methods
	12b	Methods for additional analyses, such as subgroup analyses and adjusted analyses	Methods
Results
Participant flow (a diagram is strongly recommended)	13a	For each group, the numbers of participants who were randomly assigned, received intended treatment, and were analysed for the primary outcome	Results
	13b	For each group, losses and exclusions after randomisation, together with reasons	Results
Recruitment	14a	Dates defining the periods of recruitment and follow-up	Methods
	14b	Why the trial ended or was stopped	None
Baseline data	15	A table showing baseline demographic and clinical characteristics for each group	Results
Numbers analysed	16	For each group, number of participants (denominator) included in each analysis and whether the analysis was by original assigned groups	Results
Outcomes and estimation	17a	For each primary and secondary outcome, results for each group, and the estimated effect size and its precision (such as 95% confidence interval)	Results
	17b	For binary outcomes, presentation of both absolute and relative effect sizes is recommended	None
Ancillary analyses	18	Results of any other analyses performed, including subgroup analyses and adjusted analyses, distinguishing pre-specified from exploratory	Results
Harms	19	All important harms or unintended effects in each group (for specific guidance see CONSORT for harms)	None
Discussion
Limitations	20	Trial limitations, addressing sources of potential bias, imprecision, and, if relevant, multiplicity of analyses	Discussion
Generalisability	21	Generalisability (external validity, applicability) of the trial findings	Discussion
Interpretation	22	Interpretation consistent with results, balancing benefits and harms, and considering other relevant evidence	Discussion
Other information
Registration	23	Registration number and name of trial registry	Ethics approval
Protocol	24	Where the full trial protocol can be accessed, if available	None
Funding	25	Sources of funding and other support (such as supply of drugs), role of funders	Funding

## Sheet: Table S10
	GroupA (mean ± standard deviation)	GroupB (mean ± standard deviation)	P-value (welch t test)
Blood glucose(iAUC)	187.4±54.50	189.3±39.7	0.915727
Blood glucose(AUC)	413.8±82.74	419.6±52.7	0.825303
Insulin(AUC)	45.82±23.86	38.93±19.96	0.408324
Insulin(iAUC)	57.78±29.38	47.61±21.60	0.300251
TNFα	1.64±0.52	1.74±0.66	0.650586
Fasting blood insulin	116.67±19.07	111.43±16.64	0.438905
HbA1c	6.41±0.28	6.41±0.34	0.947873

[truncated: 3 more sheets: Table S11, Table S12, Table S13]
